# Supplementary material for: Evaluating Age and Growth Relationship to Ciguatoxicity in Five Coral Reef Fish Species from French Polynesia
Source: Mar Drugs. 2022 Apr 1;20(4):251. doi: 10.3390/md20040251 (PMC9027493; doi:10.3390/md20040251)
Supplement: Supplementary file 1 [file marinedrugs-20-00251-s001.zip]

Archive with 1 entries (1 files):
- marinedrugs-1651432-supplementary.pdf
